# Supplementary material for: Initiation of feeding by four sympatric Neotropical primates (Ateles belzebuth, Lagothrix lagotricha poeppigii, Plecturocebus (Callicebus) discolor, and Pithecia aequatorialis) in Amazonian Ecuador: Relationships to photic and ecological factors
Source: PLoS One. 2019 Jan 23;14(1):e0210494. doi: 10.1371/journal.pone.0210494 (PMC6344106; doi:10.1371/journal.pone.0210494)
Supplement: S1 Table — Group or Individual: For Plectrocebus and Pithecia, social group is indicated by one or two letters, and both sexes are considered together. For Ateles and Lagothrix, the individual and its sex is indicated. If the individual or sex was unknown, the corresponding cell is empty. When a female/male pair of individuals is listed together, they were engaged in the same activity at the same time. When comparing sexes, each member of the pair was included in the sample for its sex. Morning Status: YMA: Monkeys were encountered in the sleeping tree and defecation/urination, time of movement from the sleeping tree, and first feeding bout were all continously recorded in the ‘morning activity’ protocol. YFN: Monkeys were encountered in the sleeping tree and defecation/urination, time of movement from the sleeping tree, and first feeding bout were all continously recorded in the observer’s field notes. Y: Monkeys were encountered in the sleeping tree. Feeding bouts and defecation/urination were continuously recorded in the protocol but movement was not. ME: Monkeys were moving when encountered and had departed the sleeping tree but were still within sight of the sleeping site. FE: Monkeys were feeding when encountered and had departed the sleeping tree but were still within sight of the sleeping site. EY: The sleeping site was not known precisely but monkeys were encountered more than 0.3 hr before sunrise and they were inactive. Time re Sunrise: Time in hours relative to sunrise of the first occurrence of the activity. Negative numbers indicate occurrences before sunrise; positive numbers indicate occurrences after sunrise. Minimum Temp: Minimum temperature for the day in degrees Centigrade, which occurred in the early morning hours just before sunrise. 24 hr rainfall: Accumulation in mm of rain over the 24-hour period preceding 6–8 pm of the current day. Fruit Abundance: Basal area in m2/hectare of trees bearing ripe fruit along the phenology sampling transect. Missing valu [file pone.0210494.s001.csv]

Date	Taxon	Group or Individual	Sex	Morning Status	Activity	Time re Sunrise (hrs)	Minimum Temp (�C)	24 hr rainfall (mm)	Fruit Abundance
8-Jan-05	Pithecia	M		EY	Feeding Bout	3.87	NA	NA	NA
8-Jan-05	Pithecia	M		EY	Movement Between Trees	3.38	NA	NA	NA
19-Jan-05	Pithecia	M		EY	Feeding Bout	0.57	NA	NA	NA
19-Jan-05	Pithecia	M		EY	Movement Between Trees	0.32	NA	NA	NA
24-Jan-05	Pithecia	M		EY	Feeding Bout	0.08	NA	NA	NA
28-Jan-05	Pithecia	M		EY	Feeding Bout	0.9	NA	NA	NA
28-Jan-05	Pithecia	M		EY	Movement Between Trees	0.17	NA	NA	NA
31-Jan-05	Pithecia	M		EY	Feeding Bout	3.5	NA	NA	NA
31-Jan-05	Pithecia	M		EY	Movement Between Trees	5.42	NA	NA	NA
1-Feb-05	Pithecia	M		EY	Feeding Bout	0.35	NA	NA	NA
1-Feb-05	Pithecia	M		EY	Movement Between Trees	1.38	NA	NA	NA
12-Jul-05	Plecturocebus	K		EY	Feeding Bout	4.9	19.8	NA	NA
29-Sep-05	Pithecia	M		Y	Feeding Bout	4.35	20.1	NA	NA
29-Sep-05	Pithecia	M		Y	Movement Between Trees	5.32	20.1	NA	NA
6-Jan-06	Plecturocebus	K		EY	Feeding Bout	2.9	22	NA	NA
7-Jan-06	Plecturocebus	K		Y	Feeding Bout	0.13	22	NA	NA
19-Jan-06	Plecturocebus	K		Y	Feeding Bout	0.87	21.7	NA	NA
4-Feb-06	Plecturocebus	K		Y	Feeding Bout	0.73	22.4	NA	NA
19-Feb-06	Plecturocebus	K		EY	Feeding Bout	0.08	NA	NA	NA
24-Feb-06	Plecturocebus	K		EY	Feeding Bout	0.05	NA	NA	NA
26-Feb-06	Plecturocebus	K		EY	Feeding Bout	0.9	NA	NA	NA
21-Mar-06	Pithecia	M		Y	Feeding Bout	3.37	21.7	NA	NA
28-Mar-06	Plecturocebus	K		Y	Feeding Bout	0.62	22	NA	NA
1-Apr-06	Pithecia	M		Y	Feeding Bout	0.32	22	NA	NA
6-Apr-06	Pithecia	M		Y	Feeding Bout	0.25	22.4	NA	NA
5-May-06	Plecturocebus	K		Y	Feeding Bout	0.43	21.7	NA	NA
4-Jun-06	Plecturocebus	K		Y	Feeding Bout	1.37	21.7	NA	NA
4-Jun-06	Lagothrix			EY	Feeding Bout	1.07	21.7	NA	NA
21-Jun-06	Plecturocebus	K		Y	Feeding Bout	1.75	22	NA	NA
25-Jun-06	Lagothrix			Y	Feeding Bout	3.93	21.3	NA	NA
8-Jul-06	Lagothrix			Y	Feeding Bout	1.35	20.9	NA	NA
26-Jun-07	Lagothrix			Y	Feeding Bout	0.54	NA	NA	0.403
8-Jul-07	Lagothrix			Y	Feeding Bout	1.9	22.8	NA	0.83
14-Jan-08	Lagothrix	LL26/	M	EY	Feeding Bout	2.52	22	NA	1.297
11-May-08	Ateles	AB7/	F	Y	Feeding Bout	1.92	22	NA	0.595
11-May-08	Pithecia	M		Y	Feeding Bout	3.92	22	NA	0.595
11-May-08	Pithecia	M		Y	Movement Between Trees	3.53	22	NA	0.595
26-May-08	Ateles	AB8/	F	EY	Movement Between Trees	2.02	22	NA	0.595
26-May-08	Ateles	AB8/	F	YFN	Movement Between Trees	2.02	22	NA	0.595
26-May-08	Ateles	AB13/	F	YFN	Feeding Bout	2.17	22	NA	0.595
27-May-08	Ateles	AB13/	F	YFN	Feeding Bout	3.41	21.3	NA	0.595
27-May-08	Ateles	AB13/	F	YFN	Movement Between Trees	3.18	21.3	NA	0.595
31-May-08	Ateles	AB13/	F	Y	Feeding Bout	3.92	21.3	NA	0.595
31-May-08	Ateles	AB13/	F	YFN	Movement Between Trees	3.83	21.3	NA	0.595
2-Jun-08	Pithecia	M		Y	Feeding Bout	2.12	21.3	NA	0.355
2-Jun-08	Pithecia	M		Y	Movement Between Trees	2.52	21.3	NA	0.355
6-Jun-08	Lagothrix		F	Y	Movement Between Trees	4.22	20.9	NA	0.355
10-Jun-08	Lagothrix		M	Y	Movement Between Trees	2.32	22	NA	0.355
10-Jun-08	Lagothrix		M	Y	Feeding Bout	1.98	22	NA	0.355
19-Jun-08	Lagothrix	LL36/	M	Y	Feeding Bout	3.13	22	NA	0.355
7-Jul-08	Ateles	AB13/	F	Y	Feeding Bout	1.99	NA	0	0.69
7-Jul-08	Ateles	AB13/	F	YFN	Movement Between Trees	1.8	NA	0	0.69
22-Jul-08	Plecturocebus	L		Y	Feeding Bout	3.13	NA	NA	0.69
29-Jul-08	Pithecia	M		Y	Feeding Bout	3.65	NA	NA	0.69
29-Jul-08	Pithecia	M		Y	Movement Between Trees	5.4	NA	NA	0.69
2-Aug-08	Pithecia	M		Y	Feeding Bout	4.33	NA	20	0.477
2-Aug-08	Pithecia	M		Y	Movement Between Trees	3.72	NA	20	0.477
9-Jul-09	Plecturocebus	L		Y	Feeding Bout	3.13	21.5	40	NA
11-Jul-09	Pithecia	M		Y	Feeding Bout	2.15	21	0	NA
12-Jul-09	Plecturocebus	L		Y	Feeding Bout	3.08	22	4	NA
16-Jul-09	Pithecia	M		Y	Feeding Bout	1.83	23	NA	NA
16-Jul-09	Pithecia	M		Y	Movement Between Trees	1.78	23	NA	NA
17-Jul-09	Ateles	AB7/	F	EY	Feeding Bout	0.39	22	0	NA
17-Jul-09	Ateles	AB7/	F	EY	Movement Between Trees	0.37	22	0	NA
26-Jul-09	Plecturocebus	L		Y	Feeding Bout	3.83	22	NA	NA
26-Jul-09	Plecturocebus	L		YFN	Movement Between Trees	2.45	22	NA	NA
29-Jul-09	Pithecia	M		Y	Feeding Bout	2.17	21.5	6.5	NA
29-Jul-09	Pithecia	M		Y	Movement Between Trees	5.72	21.5	6.5	NA
12-Aug-09	Lagothrix			Y	Movement Between Trees	4.13	22	6	NA
28-Aug-09	Pithecia	M		Y	Feeding Bout	5.88	22.5	33	NA
25-Sep-09	Lagothrix		F	Y	Movement Between Trees	2.65	NA	4	NA
1-Jul-10	Ateles		M	YFN	Movement Between Trees	1.55	22	0	NA
15-Jul-10	Plecturocebus	K		Y	Feeding Bout	3.85	22	NA	NA
17-Jul-10	Ateles	AB13/	F	Y	Feeding Bout	3.92	NA	NA	NA
17-Jul-10	Ateles	AB13/	M	Y	Movement Between Trees	3.87	NA	NA	NA
19-Jul-10	Ateles	AB12/	M	Y	Movement Between Trees	1.2	NA	NA	NA
19-Jul-10	Ateles	AB20/	M	Y	Feeding Bout	1.42	NA	NA	NA
26-Jul-10	Ateles	AB8/	F	EY	Movement Between Trees	1.85	NA	14	NA
27-Jul-10	Ateles	AB8/	F	Y	Feeding Bout	3.77	NA	17.5	NA
27-Jul-10	Ateles	AB8/	F	Y	Movement Between Trees	1.52	NA	17.5	NA
28-Jul-10	Ateles	AB19/	F	Y	Feeding Bout	2.51	NA	25	NA
28-Jul-10	Ateles	AB19/	F	Y	Movement Between Trees	3.2	NA	25	NA
3-Aug-10	Ateles		F	Y	Movement Between Trees	0.12	NA	14.5	0.35
3-Aug-10	Ateles	AB24/	F	Y	Feeding Bout	3.27	NA	14.5	0.35
4-Aug-10	Plecturocebus	L		Y	Feeding Bout	2.48	NA	14	0.35
4-Aug-10	Ateles	AB8/	F	Y	Feeding Bout	3.49	NA	14	0.35
4-Aug-10	Ateles	AB8/	M	Y	Movement Between Trees	3.45	NA	14	0.35
8-Aug-10	Ateles	AB22/	M	Y	Feeding Bout	1.77	NA	2	0.35
8-Aug-10	Ateles	AB22/	F	Y	Movement Between Trees	1.12	NA	2	0.35
9-Aug-10	Ateles	AB19/	F	Y	Feeding Bout	2.65	NA	0	0.35
9-Aug-10	Ateles	AB19/	F	Y	Movement Between Trees	2.13	NA	0	0.35
11-Aug-10	Ateles	AB13/	F	Y	Feeding Bout	2.49	NA	0	0.35
11-Aug-10	Ateles	AB13/	F	Y	Movement Between Trees	2.3	NA	0	0.35
12-Aug-10	Ateles	AB13/	F	Y	Feeding Bout	2.18	NA	0	0.35
12-Aug-10	Ateles	AB13/	M	Y	Movement Between Trees	2.13	NA	0	0.35
13-Aug-10	Ateles	AB12/	M	Y	Feeding Bout	1.7	NA	2	0.35
13-Aug-10	Ateles	AB12/	F	Y	Movement Between Trees	1.55	NA	2	0.35
16-Aug-10	Ateles	AB1/	F	Y	Feeding Bout	1.6	NA	0	0.35
16-Aug-10	Ateles	AB1/	F	Y	Movement Between Trees	1.82	NA	0	0.35
19-Aug-10	Ateles	AB24/	F	Y	Feeding Bout	2.39	NA	0	0.35
19-Aug-10	Ateles	AB24/	M	Y	Movement Between Trees	2.17	NA	0	0.35
20-Aug-10	Ateles	AB12/	M	Y	Movement Between Trees	0.34	NA	0	0.35
20-Aug-10	Ateles			ME	Feeding Bout	0.17	NA	0	0.35
24-Aug-10	Ateles	AB22/	F	Y	Movement Between Trees	0.6	NA	0	0.35
3-Sep-10	Ateles	AB8/	F	Y	Feeding Bout	0.45	NA	NA	0.745
7-Sep-10	Ateles	AB8/	F	Y	Feeding Bout	0.33	NA	6	0.745
7-Sep-10	Ateles	AB8/	F	Y	Movement Between Trees	0.25	NA	6	0.745
8-Sep-10	Ateles	AB8/	F	Y	Movement Between Trees	0.35	NA	1	0.745
8-Sep-10	Ateles	AB8/AB12/	F/M/	Y	Feeding Bout	0.48	NA	1	0.745
9-Sep-10	Ateles	AB24/	F	Y	Feeding Bout	0.5	NA	0	0.745
9-Sep-10	Ateles	AB24/	M	Y	Movement Between Trees	0.45	NA	0	0.745
10-Sep-10	Ateles	AB12/	M	Y	Feeding Bout	0.24	NA	0	0.745
10-Sep-10	Ateles	AB12/	M	Y	Movement Between Trees	-0.07	NA	0	0.745
12-Sep-10	Ateles	AB1/AB22/	F/M/	Y	Feeding Bout	0.58	NA	0	0.745
12-Sep-10	Ateles	AB22/	M	Y	Movement Between Trees	0.54	NA	0	0.745
13-Sep-10	Ateles	AB13/	F	Y	Feeding Bout	0.46	NA	3	0.745
14-Sep-10	Ateles	AB19/	F	Y	Movement Between Trees	0.64	NA	4	0.745
14-Sep-10	Ateles	AB22/	M	Y	Feeding Bout	1.66	NA	4	0.745
16-Sep-10	Ateles	AB8/	F	Y	Feeding Bout	0.13	NA	0	0.745
3-Oct-10	Ateles	AB13/	F	Y	Movement Between Trees	0.25	NA	0	0.568
7-Oct-10	Ateles	AB23/	F	Y	Feeding Bout	0.69	NA	0	0.568
12-Oct-10	Ateles	AB7/	F	Y	Feeding Bout	1.18	NA	0	0.568
12-Oct-10	Ateles	AB7/	F	EY	Movement Between Trees	0.8	NA	0	0.568
20-Oct-10	Ateles	AB8/	F	Y	Feeding Bout	0.57	NA	37	0.568
27-Oct-10	Ateles	AB16/	F	Y	Movement Between Trees	0.51	NA	NA	0.568
3-Nov-10	Ateles	AB1/	F	Y	Feeding Bout	0.53	NA	0	1.235
4-Nov-10	Ateles	AB7/	F	YFN	Feeding Bout	1.02	NA	0	1.235
4-Nov-10	Ateles		F	YFN	Movement Between Trees	1.02	NA	0	1.235
29-Jan-11	Ateles	AB16/	M	Y	Feeding Bout	0.17	23.5	0	0.9
29-Jan-11	Ateles	AB16/	F	Y	Movement Between Trees	-0.05	23.5	0	0.9
2-Mar-11	Ateles	AB4/	F	FE	Movement Between Trees	-0.11	23.5	0	1.304
6-Mar-11	Ateles	AB1/AB2/	F/M/	Y	Feeding Bout	1.45	23	0.2	1.304
13-Apr-11	Pithecia	M		Y	Movement Between Trees	8.46	21.5	0	1.22
24-Apr-11	Ateles	AB8/	F	Y	Feeding Bout	0.07	22	0.2	1.22
24-Apr-11	Ateles	AB8/	F	Y	Movement Between Trees	0.33	22	0.2	1.22
3-May-11	Ateles	AB1/	F	Y	Feeding Bout	0.26	21.5	7	0.736
7-May-11	Ateles	AB8/	F	Y	Feeding Bout	1.81	22.5	11.6	0.736
7-May-11	Ateles	AB8/	F	Y	Movement Between Trees	1.78	22.5	11.6	0.736
8-May-11	Ateles	AB19/	F	Y	Feeding Bout	0.7	21.5	15.2	0.736
8-May-11	Ateles	AB19/	F	YFN	Movement Between Trees	0.63	21.5	15.2	0.736
11-May-11	Ateles	AB7/	F	Y	Feeding Bout	1.44	22.5	1	0.736
11-May-11	Ateles	AB7/	F	EY	Movement Between Trees	1.37	22.5	1	0.736
17-May-11	Ateles	AB14/	F	Y	Feeding Bout	0.78	22	0	0.736
17-May-11	Ateles	AB14/	F	Y	Movement Between Trees	0.62	22	0	0.736
22-May-11	Pithecia	M		Y	Feeding Bout	4.18	22	1.8	0.736
22-May-11	Pithecia	M		Y	Movement Between Trees	3.57	22	1.8	0.736
26-May-11	Ateles	AB1/	F	Y	Movement Between Trees	0.77	23	22.4	0.736
14-Jun-11	Plecturocebus	L		Y	Feeding Bout	1.6	22	27.4	1.253
29-Jun-11	Pithecia	M		Y	Feeding Bout	3.05	22.5	8	1.253
29-Jun-11	Pithecia	M		Y	Movement Between Trees	3.42	22.5	8	1.253
30-Jun-11	Pithecia	M		Y	Movement Between Trees	1.72	23	38	1.253
3-Jul-11	Ateles	AB11/	F	Y	Feeding Bout	1.76	22.5	3.6	0.219
3-Jul-11	Ateles	AB11/	F	Y	Movement Between Trees	3.32	22.5	3.6	0.219
5-Jul-11	Ateles	AB8/	F	Y	Feeding Bout	1.7	22	11	0.219
7-Jul-11	Plecturocebus	K		Y	Feeding Bout	0.68	22	0	0.219
8-Jul-11	Plecturocebus	K		Y	Feeding Bout	0.88	21	15.6	0.219
8-Jul-11	Plecturocebus	K		YFN	Movement Between Trees	0.8	21	15.6	0.219
8-Jul-11	Ateles	AB1/	F	Y	Feeding Bout	3.38	21	15.6	0.219
8-Jul-11	Ateles	AB1/	M	Y	Movement Between Trees	3.47	21	15.6	0.219
17-Jul-11	Plecturocebus	B		Y	Feeding Bout	1.17	21.5	2.6	0.219
17-Jul-11	Ateles	AB12/	M	Y	Movement Between Trees	4.21	21.5	2.6	0.219
17-Jul-11	Ateles	AB20/	M	Y	Feeding Bout	4.31	21.5	2.6	0.219
18-Jul-11	Ateles	AB12/	F	Y	Movement Between Trees	4.04	21.5	2	0.219
18-Jul-11	Ateles	AB20/	M	Y	Feeding Bout	4.08	21.5	2	0.219
20-Jul-11	Ateles	AB24/	F	Y	Feeding Bout	3.3	21	0.8	0.219
20-Jul-11	Ateles	AB24/	F	Y	Movement Between Trees	3.05	21	0.8	0.219
21-Jul-11	Ateles	AB1/	F	Y	Feeding Bout	0.51	22	0	0.219
21-Jul-11	Ateles	AB1/	M	YFN	Movement Between Trees	0.38	22	0	0.219
26-Jul-11	Ateles	AB22/	M	Y	Feeding Bout	2.46	22	1	0.219
26-Jul-11	Ateles	AB22/	M	Y	Movement Between Trees	2.44	22	1	0.219
27-Jul-11	Ateles	AB16/	M	Y	Feeding Bout	1.58	22	0	0.219
4-Aug-11	Ateles	AB20/	M	EY	Feeding Bout	1.37	22	10.8	0.435
8-Aug-11	Ateles	AB12/	M	Y	Feeding Bout	1.35	21	0	0.435
8-Aug-11	Ateles	AB12/	M	Y	Movement Between Trees	1.29	21	0	0.435
9-Aug-11	Ateles	AB12/	M	Y	Feeding Bout	0.03	22.5	0	0.435
7-Sep-11	Pithecia	M		Y	Feeding Bout	3.5	22	0	0.814
7-Sep-11	Pithecia	M		Y	Movement Between Trees	3.17	22	0	0.814
8-Sep-11	Pithecia	M		Y	Feeding Bout	2.1	22	0	0.814
8-Sep-11	Pithecia	M		Y	Movement Between Trees	1.55	22	0	0.814
27-Sep-11	Ateles	AB2/	M	Y	Movement Between Trees	0.14	23	1.8	0.814
27-Sep-11	Ateles	AB13/AB2/	F/M/	Y	Feeding Bout	0.21	23	1.8	0.814
20-Nov-11	Plecturocebus	B		Y	Feeding Bout	1.87	21.5	0	0.935
26-Nov-11	Plecturocebus	L		Y	Feeding Bout	2.05	22	0	0.935
28-Nov-11	Plecturocebus	L		Y	Feeding Bout	0.8	22.5	0	0.935
28-Dec-11	Ateles	AB16/	M	Y	Feeding Bout	0.88	22	0.6	1.002
28-Dec-11	Ateles	AB16/	M	Y	Movement Between Trees	-0.09	22	0.6	1.002
29-Dec-11	Ateles	AB16/	M	Y	Feeding Bout	0.82	23	0	1.002
14-Jan-12	Ateles	AB12/	M	Y	Feeding Bout	0.7	23.5	0	0.854
19-Jan-12	Ateles			FE	Movement Between Trees	-0.07	NA	0	0.854
20-Jan-12	Ateles	AB15/	M	Y	Movement Between Trees	0.08	NA	0	0.854
24-Jan-12	Ateles	AB4/	F	ME	Movement Between Trees	-0.55	NA	0	0.854
24-Jan-12	Ateles	AB4/AB22/	F/M/	Y	Feeding Bout	-0.3	NA	0	0.854
5-Feb-12	Ateles	AB22/	M	Y	Feeding Bout	0.16	NA	45	1.102
17-Feb-12	Ateles	AB7/AB12/	F/M/	EY	Feeding Bout	0.48	NA	0	1.102
17-Feb-12	Ateles	AB12/	M	Y	Movement Between Trees	-0.08	NA	0	1.102
19-Feb-12	Ateles	AB12/	M	Y	Feeding Bout	-0.09	NA	5.4	1.102
29-Feb-12	Ateles	AB2/	M	Y	Feeding Bout	0.77	NA	1.5	1.102
29-Feb-12	Ateles	AB2/	M	Y	Movement Between Trees	-0.13	NA	1.5	1.102
18-Mar-12	Pithecia	T		Y	Feeding Bout	3.22	NA	0	1.353
18-Mar-12	Pithecia	T		Y	Movement Between Trees	3.02	NA	0	1.353
29-Mar-12	Plecturocebus	L		Y	Feeding Bout	0.1	NA	0	1.353
1-Apr-12	Plecturocebus	K		Y	Feeding Bout	0.33	NA	2	0.947
8-Apr-12	Ateles	AB7/	F	EY	Movement Between Trees	-0.2	NA	7	0.947
8-Apr-12	Ateles	AB7/AB22/	F/M/	EY	Feeding Bout	-0.14	NA	7	0.947
12-Apr-12	Ateles	AB7/	F	Y	Feeding Bout	-0.1	NA	11.7	0.947
12-Apr-12	Ateles	AB7/	F	EY	Movement Between Trees	-0.21	NA	11.7	0.947
12-Apr-12	Ateles	AB7/	F	YFN	Movement Between Trees	-0.21	NA	11.7	0.947
14-Apr-12	Ateles	AB16/	M	Y	Feeding Bout	0.7	NA	0	0.947
14-Apr-12	Ateles	AB22/	M	YFN	Movement Between Trees	-0.2	NA	0	0.947
21-Apr-12	Ateles	AB1/	F	Y	Feeding Bout	1.22	NA	4.2	0.947
27-Apr-12	Ateles	AB6/	M	Y	Movement Between Trees	0.27	NA	0	0.947
27-Apr-12	Ateles	AB7/	F	Y	Feeding Bout	0.52	NA	0	0.947
30-Apr-12	Ateles	AB13/	F	Y	Feeding Bout	2.53	NA	11.6	0.947
30-Apr-12	Ateles	AB13/	F	YFN	Movement Between Trees	2.19	NA	11.6	0.947
8-May-12	Ateles			YFN	Feeding Bout	0.24	NA	0.8	0.298
8-May-12	Ateles		F/M/	YFN	Movement Between Trees	0.12	NA	0.8	0.298
11-May-12	Ateles	AB1/	F	YFN	Movement Between Trees	-0.04	NA	0	0.298
11-May-12	Ateles	AB1/AB2/	F/M/	Y	Feeding Bout	0.19	NA	0	0.298
16-May-12	Ateles	AB22/	M	Y	Feeding Bout	2.72	22.5	12	0.298
17-May-12	Ateles	AB13/	F	Y	Feeding Bout	2.31	22.5	1.4	0.298
17-May-12	Ateles	AB13/	F	Y	Movement Between Trees	2.2	22.5	1.4	0.298
19-May-12	Ateles	AB1/	F	Y	Feeding Bout	0.52	23	1.2	0.298
19-May-12	Ateles	AB1/	F	Y	Movement Between Trees	0.13	23	1.2	0.298
22-May-12	Ateles	AB4/	F	Y	Feeding Bout	3.2	23	0.8	0.298
22-May-12	Ateles	AB4/	F	Y	Movement Between Trees	2.94	23	0.8	0.298
23-May-12	Ateles	AB1/	F	Y	Movement Between Trees	0.1	21.5	0.1	0.298
23-May-12	Ateles	AB1/AB16/	F/M/	Y	Feeding Bout	0.16	21.5	0.1	0.298
26-May-12	Ateles	AB8/	F	Y	Feeding Bout	0.86	22.5	0	0.298
26-May-12	Ateles	AB8/	F	Y	Movement Between Trees	0.19	22.5	0	0.298
28-May-12	Ateles			YFN	Feeding Bout	0.17	23	0	0.298
28-May-12	Ateles		F	YFN	Movement Between Trees	-0.15	23	0	0.298
30-May-12	Pithecia	M		Y	Feeding Bout	2.42	20.5	NA	0.298
1-Jun-12	Ateles	AB8/	F	Y	Movement Between Trees	0.92	23	2.6	0.584
2-Jun-12	Ateles	AB24/	F	Y	Feeding Bout	1.89	22.5	2	0.584
2-Jun-12	Ateles	AB24/	F	Y	Movement Between Trees	1.51	22.5	2	0.584
3-Jun-12	Ateles	AB2/	M	Y	Feeding Bout	0.47	22	0.4	0.584
4-Jun-12	Ateles	AB15/	M	Y	Feeding Bout	1.07	22	14.4	0.584
4-Jun-12	Ateles	AB15/	M	Y	Movement Between Trees	0.26	22	14.4	0.584
5-Jun-12	Pithecia	T		Y	Feeding Bout	1.87	23	17.8	0.584
6-Jun-12	Ateles	AB13/	F	Y	Feeding Bout	1.88	22	2	0.584
10-Jun-12	Ateles	AB13/	F	Y	Feeding Bout	1.95	21	0.2	0.584
10-Jun-12	Ateles	AB13/	F	Y	Movement Between Trees	2.98	21	0.2	0.584
11-Jun-12	Plecturocebus	B		Y	Feeding Bout	0.88	21	0	0.584
11-Jun-12	Ateles	AB2/	M	Y	Feeding Bout	0.14	21	0	0.584
11-Jun-12	Ateles	AB2/	M	Y	Movement Between Trees	-0.11	21	0	0.584
19-Jun-12	Ateles			YFN	Feeding Bout	0.83	22.5	0.2	0.584
19-Jun-12	Ateles			YFN	Movement Between Trees	0.43	22.5	0.2	0.584
27-Jun-12	Plecturocebus	K		Y	Feeding Bout	0.85	21.5	0.6	0.584
28-Jun-12	Ateles			YFN	Feeding Bout	0.45	22	0.8	0.584
21-Jul-12	Plecturocebus	B		Y	Feeding Bout	1.12	20	0	0.86
22-Jul-12	Plecturocebus	L		Y	Feeding Bout	1.05	22	16.4	0.86
28-Jul-12	Ateles	AB7/	F	EY	Movement Between Trees	2.46	22	7.4	0.86
28-Jul-12	Ateles	AB7/AB25/	F/M/	Y	Feeding Bout	0.61	22	7.4	0.86
2-Aug-12	Plecturocebus	B		Y	Feeding Bout	1.34	21	0.2	0.302
8-Aug-12	Pithecia	M		Y	Feeding Bout	1.18	21.5	0	0.302
8-Aug-12	Pithecia	M		Y	Movement Between Trees	2.79	21.5	0	0.302
12-Aug-12	Plecturocebus	L		Y	Feeding Bout	0.65	21.5	0	0.302
13-Aug-12	Plecturocebus	L		Y	Feeding Bout	1.7	22	8.2	0.302
15-Aug-12	Ateles	AB13/	F	Y	Feeding Bout	3.18	20.5	0.4	0.302
15-Aug-12	Ateles	AB13/	F	Y	Movement Between Trees	1.4	20.5	0.4	0.302
20-Aug-12	Plecturocebus	B		Y	Feeding Bout	1.37	21.5	0	0.302
20-Aug-12	Plecturocebus	B		YFN	Movement Between Trees	0.8	21.5	0	0.302
26-Aug-12	Plecturocebus	K		Y	Feeding Bout	1.85	21	18	0.302
30-Aug-12	Plecturocebus	B		Y	Feeding Bout	2.97	20.5	0	0.302
30-Aug-12	Plecturocebus	B		YFN	Movement Between Trees	2.82	20.5	0	0.302
31-Aug-12	Ateles	AB8/AB22/	F/M/	Y	Feeding Bout	1.87	23	0	0.302
31-Aug-12	Ateles	AB22/	M	Y	Movement Between Trees	1.63	23	0	0.302
4-Sep-12	Ateles	AB13/	F	YFN	Feeding Bout	0.86	22	1.4	0.231
4-Sep-12	Ateles	AB13/	F	ME	Movement Between Trees	-0.2	22	1.4	0.231
17-Sep-12	Ateles	AB23/	F	FE	Movement Between Trees	-0.17	21.5	3.4	0.231
25-Sep-12	Plecturocebus	L		Y	Feeding Bout	0.68	22.5	2	0.231
27-Sep-12	Pithecia	M		Y	Feeding Bout	1.83	21.5	NA	0.231
27-Sep-12	Pithecia	M		Y	Movement Between Trees	4.68	21.5	NA	0.231
9-Oct-12	Plecturocebus	L		Y	Feeding Bout	1.52	23	3.8	0.446
21-Nov-12	Ateles	AB12/	M	YFN	Movement Between Trees	-0.09	23.5	2.2	1.107
23-Nov-12	Lagothrix			YFN	Feeding Bout	-0.1	22.5	3	1.107
23-Nov-12	Lagothrix			YFN	Movement Between Trees	0.05	22.5	3	1.107
24-Nov-12	Pithecia	M		YFN	Feeding Bout	0.93	23.5	0.2	1.107
24-Nov-12	Pithecia	M		YFN	Movement Between Trees	0.92	23.5	0.2	1.107
24-Nov-12	Pithecia	M		Y	Movement Between Trees	3.11	23.5	0.2	1.107
25-Nov-12	Pithecia	M		YFN	Feeding Bout	1	24	0	1.107
25-Nov-12	Pithecia	M		YFN	Movement Between Trees	0.88	24	0	1.107
28-Nov-12	Plecturocebus	K		YFN	Movement Between Trees	0.2	21.5	0	1.107
28-Nov-12	Ateles			ME	Feeding Bout	0.02	21.5	0	1.107
29-Nov-12	Plecturocebus	K		YFN	Feeding Bout	0.37	23.5	4.2	1.107
29-Nov-12	Plecturocebus	K		YFN	Movement Between Trees	0.08	23.5	4.2	1.107
29-Nov-12	Lagothrix			YFN	Feeding Bout	0.1	23.5	4.2	1.107
29-Nov-12	Lagothrix			YFN	Movement Between Trees	0.08	23.5	4.2	1.107
30-Nov-12	Lagothrix			YFN	Feeding Bout	-0.1	22.5	0	1.107
30-Nov-12	Lagothrix			YFN	Movement Between Trees	-0.18	22.5	0	1.107
21-Dec-12	Pithecia	M		Y	Feeding Bout	3.03	23	6.2	1.042
21-Dec-12	Pithecia	M		Y	Movement Between Trees	1.78	23	6.2	1.042
18-Jan-13	Ateles			FE	Movement Between Trees	-0.67	24	0	0.719
19-Jan-13	Ateles	AB7/	F	EY	Movement Between Trees	0.18	23.5	1.4	0.719
19-Jan-13	Ateles	AB7/	F	YFN	Movement Between Trees	0.18	23.5	1.4	0.719
22-Jan-13	Ateles	AB1/	F	FE	Feeding Bout	-0.69	24.5	0	0.719
22-Jan-13	Ateles	AB1/	F	FE	Movement Between Trees	-0.69	24.5	0	0.719
25-Jan-13	Ateles	AB7/	F	EY	Movement Between Trees	-0.8	23	0	0.719
25-Jan-13	Ateles	AB7/	F	YFN	Movement Between Trees	-0.8	23	0	0.719
25-Jan-13	Ateles	AB7/AB15/	F/M/	EY	Feeding Bout	-0.61	23	0	0.719
14-Feb-13	Ateles	AB24/	F	ME	Movement Between Trees	-0.51	22.5	0	0.635
14-Feb-13	Ateles	AB24/AB20/	F/M/	ME	Feeding Bout	-0.24	22.5	0	0.635
12-Apr-13	Ateles	AB24/	F	Y	Feeding Bout	1.46	23.5	5	1.023
25-Apr-13	Ateles	AB13/	F	Y	Feeding Bout	1.57	20.5	0	1.023
15-Jun-13	Lagothrix	LL2/	F	Y	Feeding Bout	0.62	NA	5.4	0.889
19-Jun-13	Lagothrix	LL2/	F	Y	Feeding Bout	1.46	NA	2.5	0.889
19-Jun-13	Lagothrix			YMA	Movement Between Trees	0.08	NA	2.5	0.889
22-Jun-13	Lagothrix			YMA	Movement Between Trees	0.18	NA	18	0.889
26-Jun-13	Lagothrix	LL2/	F	Y	Feeding Bout	1.35	NA	0	0.889
26-Jun-13	Lagothrix			YMA	Movement Between Trees	1.45	NA	0	0.889
1-Jul-13	Lagothrix			Y	Feeding Bout	3.05	NA	1.4	0.907
4-Jul-13	Lagothrix	LL2/	F	YMA	Feeding Bout	0.18	NA	0.2	0.907
4-Jul-13	Lagothrix			YMA	Movement Between Trees	0.08	NA	0.2	0.907
8-Jul-13	Plecturocebus	K		Y	Feeding Bout	3.55	NA	NA	0.907
11-Jul-13	Lagothrix		F	YMA	Movement Between Trees	-0.02	NA	NA	0.907
11-Jul-13	Lagothrix	LL2/	F	Y	Feeding Bout	0.05	NA	NA	0.907
13-Jul-13	Lagothrix	LL2/	F	YMA	Feeding Bout	2	NA	0.5	0.907
13-Jul-13	Lagothrix			YMA	Movement Between Trees	0.4	NA	0.5	0.907
14-Jul-13	Pithecia	H		Y	Feeding Bout	4.2	NA	23	0.907
15-Jul-13	Lagothrix			YMA	Movement Between Trees	-0.35	NA	27	0.907
16-Jul-13	Ateles	AB13/	F	Y	Movement Between Trees	2.87	NA	18	0.907
16-Jul-13	Lagothrix	LL6/	F	Y	Movement Between Trees	2.9	NA	18	0.907
16-Jul-13	Lagothrix			Y	Feeding Bout	2.7	NA	18	0.907
17-Jul-13	Lagothrix	LL2/	F	Y	Feeding Bout	1.57	NA	1.2	0.907
17-Jul-13	Lagothrix			YMA	Movement Between Trees	-0.13	NA	1.2	0.907
20-Jul-13	Ateles			YMA	Feeding Bout	-0.5	NA	NA	0.907
20-Jul-13	Ateles			YMA	Movement Between Trees	-0.58	NA	NA	0.907
20-Jul-13	Lagothrix	LL2/	F	Y	Feeding Bout	-0.54	NA	NA	0.907
20-Jul-13	Pithecia	S		YMA	Movement Between Trees	0.37	NA	NA	0.907
21-Jul-13	Lagothrix	LL2/	F	YMA	Feeding Bout	-0.13	NA	1.6	0.907
21-Jul-13	Lagothrix			YMA	Movement Between Trees	-0.22	NA	1.6	0.907
22-Jul-13	Ateles	AB12/	M	Y	Movement Between Trees	3.05	NA	1.4	0.907
22-Jul-13	Lagothrix	LL2/	F	Y	Feeding Bout	-0.46	NA	1.4	0.907
22-Jul-13	Lagothrix			YMA	Movement Between Trees	-0.3	NA	1.4	0.907
25-Jul-13	Lagothrix			YMA	Feeding Bout	-0.7	NA	2	0.907
25-Jul-13	Lagothrix			YMA	Movement Between Trees	-0.77	NA	2	0.907
27-Jul-13	Lagothrix	LL7/	M	Y	Movement Between Trees	4.25	NA	NA	0.907
27-Jul-13	Lagothrix			YMA	Movement Between Trees	0.67	NA	NA	0.907
27-Jul-13	Pithecia	PI		Y	Feeding Bout	4.98	NA	NA	0.907
28-Jul-13	Lagothrix	LL2/	F	Y	Movement Between Trees	3.97	NA	2.2	0.907
28-Jul-13	Lagothrix	LL4/	M	Y	Feeding Bout	4.45	NA	2.2	0.907
28-Jul-13	Lagothrix			YMA	Movement Between Trees	0.08	NA	2.2	0.907
28-Jul-13	Pithecia	PI		YMA	Movement Between Trees	1.52	NA	2.2	0.907
30-Jul-13	Plecturocebus	GC		YMA	Feeding Bout	1.47	NA	6.2	0.907
30-Jul-13	Plecturocebus	GC		YMA	Movement Between Trees	0.63	NA	6.2	0.907
30-Jul-13	Lagothrix	LL6/	F	YMA	Movement Between Trees	0.8	NA	6.2	0.907
31-Jul-13	Lagothrix			YMA	Movement Between Trees	0.25	NA	1.9	0.907
5-Aug-13	Lagothrix	LL2/	F	Y	Feeding Bout	1.77	NA	0.7	0.903
6-Aug-13	Plecturocebus	L		Y	Feeding Bout	2.23	NA	0.2	0.903
6-Aug-13	Lagothrix			YMA	Movement Between Trees	0.65	NA	0.2	0.903
8-Aug-13	Lagothrix			YMA	Movement Between Trees	-0.4	NA	0	0.903
9-Aug-13	Ateles	AB13/	F	Y	Movement Between Trees	1.13	NA	0	0.903
13-Aug-13	Plecturocebus	K		EY	Feeding Bout	2.16	NA	0.5	0.903
13-Aug-13	Plecturocebus	K		EY	Movement Between Trees	3.33	NA	0.5	0.903
13-Aug-13	Lagothrix	LL2/	F	Y	Feeding Bout	2.72	NA	0.5	0.903
13-Aug-13	Lagothrix	LL18/	M	Y	Movement Between Trees	2.77	NA	0.5	0.903
13-Aug-13	Lagothrix			YMA	Movement Between Trees	-0.18	NA	0.5	0.903
16-Aug-13	Lagothrix			YMA	Movement Between Trees	0.93	NA	20.8	0.903
17-Aug-13	Lagothrix			YMA	Movement Between Trees	-0.2	NA	0.6	0.903
21-Oct-13	Ateles	AB13/	F	YMA	Movement Between Trees	1.25	23	NA	NA
5-Nov-13	Ateles	AB24/	F	YMA	Movement Between Trees	-0.22	22	0	0.571
13-Feb-14	Ateles	AB13/	F	YMA	Movement Between Trees	0.01	22.5	23	1.685
19-Feb-14	Ateles	AB13/	F	YMA	Movement Between Trees	-0.24	23.5	0.6	1.685
21-May-14	Ateles	AB1/	F	Y	Movement Between Trees	-0.14	NA	0.2	0.666
11-Jun-14	Pithecia	M		Y	Feeding Bout	0.98	NA	1.8	0.725
27-Jun-14	Ateles	AB1/	F	Y	Movement Between Trees	0.01	23	0.4	0.725
27-Jun-14	Lagothrix			Y	Feeding Bout	1.42	23	0.4	0.725
30-Jun-14	Pithecia	M		Y	Feeding Bout	1.6	22.5	2.8	0.725
1-Jul-14	Pithecia	M		Y	Feeding Bout	1.7	22	NA	1.251
3-Jul-14	Pithecia	M		Y	Feeding Bout	0.65	21.5	0.1	1.251
3-Jul-14	Pithecia	M		YFN	Movement Between Trees	0.55	21.5	0.1	1.251
4-Jul-14	Lagothrix			Y	Feeding Bout	5.13	23	14.2	1.251
6-Jul-14	Lagothrix			Y	Feeding Bout	5.17	22.5	27	1.251
7-Jul-14	Ateles	AB13/	F	Y	Movement Between Trees	0.06	23	NA	1.251
8-Jul-14	Lagothrix			Y	Feeding Bout	1.85	22.5	0.8	1.251
8-Jul-14	Lagothrix			YFN	Movement Between Trees	1.38	22.5	0.8	1.251
10-Jul-14	Plecturocebus	B		Y	Feeding Bout	1.7	22	0.1	1.251
10-Jul-14	Plecturocebus	B		Y	Movement Between Trees	1.45	22	0.1	1.251
11-Jul-14	Plecturocebus	B		Y	Movement Between Trees	2.57	22	25.1	1.251
11-Jul-14	Ateles	AB2/	M	Y	Movement Between Trees	4.46	22	25.1	1.251
13-Jul-14	Lagothrix			Y	Feeding Bout	3.07	22.5	13.2	1.251
14-Jul-14	Lagothrix			Y	Feeding Bout	2.2	22.5	16.1	1.251
16-Jul-14	Plecturocebus	L		Y	Feeding Bout	0.87	22.5	11.3	1.251
16-Jul-14	Plecturocebus	L		Y	Movement Between Trees	2.91	22.5	11.3	1.251
17-Jul-14	Lagothrix			Y	Feeding Bout	1.8	22	9.2	1.251
18-Jul-14	Ateles	AB7/	F	EY	Movement Between Trees	2.46	22	2.1	1.251
19-Jul-14	Lagothrix			Y	Feeding Bout	1.75	22	0	1.251
21-Jul-14	Pithecia	M		Y	Feeding Bout	2.92	22	9.2	1.251
22-Jul-14	Pithecia	M		Y	Feeding Bout	0.75	21.5	0.6	1.251
23-Jul-14	Ateles	AB23/	F	Y	Movement Between Trees	0.05	23	0	1.251
23-Jul-14	Pithecia	M		Y	Feeding Bout	1.42	23	0	1.251
23-Jul-14	Pithecia	M		Y	Movement Between Trees	3.94	23	0	1.251
24-Jul-14	Ateles	AB23/	F	Y	Movement Between Trees	1.02	22.5	13	1.251
24-Jul-14	Pithecia	M		Y	Feeding Bout	3.85	22.5	13	1.251
25-Jul-14	Pithecia	M		Y	Feeding Bout	4.22	22	0.5	1.251
28-Jul-14	Pithecia	M		Y	Feeding Bout	2.25	22.5	48.4	1.251
28-Jul-14	Pithecia	M		Y	Movement Between Trees	5.28	22.5	48.4	1.251
29-Jul-14	Pithecia	M		Y	Movement Between Trees	2.67	21.5	31.8	1.251
30-Jul-14	Ateles	AB3/	F	Y	Movement Between Trees	2.54	22	1.8	1.251
30-Jul-14	Lagothrix			Y	Feeding Bout	3.58	22	1.8	1.251
1-Aug-14	Ateles	AB13/AB26/	F/M/	YFN	Feeding Bout	1.8	22	0.2	1.469
1-Aug-14	Ateles		F	YFN	Movement Between Trees	1.77	22	0.2	1.469
1-Aug-14	Lagothrix			YFN	Feeding Bout	0.6	22	0.2	1.469
1-Aug-14	Lagothrix			YFN	Movement Between Trees	0.47	22	0.2	1.469
2-Aug-14	Lagothrix	LL23/	M	Y	Feeding Bout	0.45	21.5	20	1.469
6-Aug-14	Plecturocebus	K		Y	Feeding Bout	4.17	22	5.4	1.469
6-Aug-14	Lagothrix		M	Y	Feeding Bout	4.4	22	5.4	1.469
7-Aug-14	Ateles	AB14/	F	Y	Movement Between Trees	-0.21	22	7	1.469
7-Aug-14	Lagothrix		F	Y	Feeding Bout	1.4	22	7	1.469
8-Aug-14	Plecturocebus	K		Y	Feeding Bout	1.03	21	1.5	1.469
8-Aug-14	Plecturocebus	K		Y	Movement Between Trees	0.9	21	1.5	1.469
11-Aug-14	Lagothrix	LL24/	M	Y	Feeding Bout	2.98	21	0	1.469
12-Aug-14	Plecturocebus	B		Y	Feeding Bout	0.65	21.5	1.6	1.469
12-Aug-14	Plecturocebus	B		Y	Movement Between Trees	0.92	21.5	1.6	1.469
12-Aug-14	Lagothrix	LL20/	F	Y	Feeding Bout	5.22	21.5	1.6	1.469
13-Aug-14	Plecturocebus	B		Y	Feeding Bout	2.7	21	38	1.469
13-Aug-14	Plecturocebus	B		Y	Movement Between Trees	1.42	21	38	1.469
13-Aug-14	Lagothrix	LL21/	M	Y	Feeding Bout	3.18	21	38	1.469
14-Aug-14	Lagothrix	LL19/	F	Y	Feeding Bout	2.53	22	0.6	1.469
17-Aug-14	Plecturocebus	L		Y	Feeding Bout	0.73	21.5	0	1.469
17-Aug-14	Plecturocebus	L		Y	Movement Between Trees	0.93	21.5	0	1.469
18-Aug-14	Plecturocebus	L		Y	Feeding Bout	1.98	21	16.4	1.469
18-Aug-14	Plecturocebus	L		Y	Movement Between Trees	2.23	21	16.4	1.469
18-Aug-14	Lagothrix	LL35/	M	Y	Feeding Bout	3.93	21	16.4	1.469
19-Aug-14	Ateles	AB13/	F	Y	Movement Between Trees	3.18	20.5	4.2	1.469
19-Aug-14	Lagothrix	LL31/	F	Y	Feeding Bout	0.78	20.5	4.2	1.469
21-Aug-14	Lagothrix	LL14/	M	Y	Feeding Bout	0.48	21.5	0	1.469
24-Aug-14	Lagothrix	LL5/	F	Y	Feeding Bout	3.8	22.5	1	1.469
25-Aug-14	Lagothrix	LL3/	M	Y	Feeding Bout	0.7	22	33.4	1.469
28-Aug-14	Pithecia	M		Y	Feeding Bout	2.88	23	18.4	1.469
28-Aug-14	Pithecia	M		Y	Movement Between Trees	1.58	23	18.4	1.469
29-Aug-14	Pithecia	M		Y	Feeding Bout	2.25	22.5	0.8	1.469
29-Aug-14	Pithecia	M		Y	Movement Between Trees	2.12	22.5	0.8	1.469
30-Aug-14	Lagothrix			Y	Feeding Bout	2.5	22	1.8	1.469
2-Sep-14	Lagothrix	LL10/	M	Y	Feeding Bout	2.98	21.5	0.2	1.326
7-Sep-14	Plecturocebus	K		Y	Feeding Bout	1.67	21.5	17.6	1.326
7-Sep-14	Plecturocebus	K		Y	Movement Between Trees	3.17	21.5	17.6	1.326
7-Sep-14	Lagothrix	LL27/	F	Y	Feeding Bout	2.68	21.5	17.6	1.326
8-Sep-14	Lagothrix		F	Y	Feeding Bout	1.02	22.5	13.8	1.326
12-Sep-14	Plecturocebus	B		Y	Feeding Bout	3.4	23	14.8	1.326
12-Sep-14	Plecturocebus	B		Y	Movement Between Trees	2.83	23	14.8	1.326
14-Sep-14	Lagothrix	LL34/	F	Y	Feeding Bout	1.5	23.5	0	1.326
18-Sep-14	Lagothrix	LL1/	F	Y	Feeding Bout	0.68	23.5	4	1.326
19-Sep-14	Lagothrix	LL6/	F	Y	Feeding Bout	1.17	22.5	0.2	1.326
23-Sep-14	Lagothrix	LL11/	F	Y	Feeding Bout	0.57	22	0	1.326
26-Sep-14	Ateles	AB24/	F	Y	Movement Between Trees	0.45	23.5	0	1.326
3-Oct-14	Lagothrix			Y	Feeding Bout	0.57	23	4.2	1.027
4-Oct-14	Lagothrix			Y	Feeding Bout	0.57	21	0.4	1.027
12-Oct-14	Plecturocebus	L		Y	Feeding Bout	1.35	22.5	19.3	1.027
12-Oct-14	Plecturocebus	L		Y	Movement Between Trees	1.55	22.5	19.3	1.027
16-Oct-14	Pithecia	M		Y	Movement Between Trees	2.2	22.5	0.1	1.027
17-Oct-14	Pithecia	M		Y	Feeding Bout	1.78	22.5	27	1.027
26-Oct-14	Lagothrix			Y	Feeding Bout	5.37	21.5	151	1.027
18-Nov-14	Pithecia	M		Y	Feeding Bout	2.13	21	0.1	1.296
18-Nov-14	Pithecia	M		Y	Movement Between Trees	1.75	21	0.1	1.296
9-Dec-14	Lagothrix			Y	Feeding Bout	1.82	24.5	0.1	0.74
15-Jan-15	Plecturocebus	L		Y	Feeding Bout	0.23	22	3.7	2.25
15-Jan-15	Plecturocebus	L		Y	Movement Between Trees	2.03	22	3.7	2.25
2-Feb-15	Ateles	AB22/	M	Y	Movement Between Trees	-0.23	22	50.1	1.181
5-Feb-15	Plecturocebus	K		Y	Feeding Bout	0.37	22	1.6	1.181
8-Feb-15	Ateles	AB23/	F	EY	Movement Between Trees	2.25	22.5	0	1.181
12-Feb-15	Plecturocebus	L		Y	Feeding Bout	0.85	23	2.6	1.181
19-Feb-15	Plecturocebus	K		Y	Feeding Bout	0.82	23	0	1.181
19-Feb-15	Plecturocebus	K		Y	Movement Between Trees	2.13	23	0	1.181
19-Feb-15	Pithecia	PI		YFN	Feeding Bout	1.39	23	0	1.181
24-Feb-15	Pithecia	S		Y	Feeding Bout	2.92	22	0	1.181
24-Feb-15	Pithecia	S		Y	Movement Between Trees	1.35	22	0	1.181
5-Mar-15	Ateles	AB11/	F	YFN	Movement Between Trees	0.03	23	26.4	0.961
5-Mar-15	Pithecia	M		Y	Feeding Bout	0.14	23	26.4	0.961
5-Mar-15	Pithecia	M		Y	Movement Between Trees	0.99	23	26.4	0.961
7-Mar-15	Plecturocebus	K		Y	Feeding Bout	0.5	22.5	24	0.961
10-Mar-15	Plecturocebus	L		Y	Feeding Bout	1.3	23	2.4	0.961
14-Mar-15	Pithecia	S		YFN	Feeding Bout	0.38	22	2	0.961
3-Apr-15	Lagothrix			Y	Feeding Bout	0.55	22.5	0.8	0.814
11-Apr-15	Lagothrix			Y	Feeding Bout	2.2	22	3.4	0.814
12-Apr-15	Ateles	AB17/	F	YFN	Movement Between Trees	-0.1	22.5	5.3	0.814
20-Apr-15	Plecturocebus	B		Y	Feeding Bout	0.65	22	5	0.814
21-Apr-15	Lagothrix			Y	Feeding Bout	0.31	22.8	8.4	0.814
22-Apr-15	Pithecia	M		Y	Feeding Bout	2	22.3	7.6	0.814
22-Apr-15	Pithecia	M		Y	Movement Between Trees	4.13	22.3	7.6	0.814
24-Apr-15	Lagothrix			Y	Feeding Bout	0.2	22.9	6	0.814
27-Apr-15	Ateles	AB1/	F	Y	Movement Between Trees	0	22.9	0.1	0.814
5-May-15	Ateles	AB14/	F	Y	Movement Between Trees	0.02	23	0	0.567
6-May-15	Plecturocebus	L		Y	Feeding Bout	4.07	22	21.6	0.567
9-May-15	Lagothrix	LL32/	F	Y	Feeding Bout	0.28	21.5	0.4	0.567
10-May-15	Ateles	AB23/	F	Y	Movement Between Trees	4.03	22.9	0.8	0.567
10-May-15	Lagothrix		M	Y	Feeding Bout	2.61	22.9	0.8	0.567
12-May-15	Ateles	AB23/	F	Y	Movement Between Trees	1.28	22	4.6	0.567
13-May-15	Plecturocebus	L		Y	Feeding Bout	3.63	23.5	17	0.567
13-May-15	Plecturocebus	L		Y	Movement Between Trees	4.58	23.5	17	0.567
14-May-15	Lagothrix			Y	Feeding Bout	3.56	22.8	30	0.567
19-May-15	Lagothrix	LL12/	M	ME	Feeding Bout	0.88	22	0	0.567
20-May-15	Lagothrix			Y	Feeding Bout	0.6	23	11.2	0.567
24-May-15	Lagothrix	LL7/	M	Y	Feeding Bout	0.59	21.9	0.6	0.567
25-May-15	Plecturocebus	L		Y	Feeding Bout	1.65	22.8	45.8	0.567
25-May-15	Ateles	AB18/	F	Y	Movement Between Trees	0.85	22.8	45.8	0.567
25-May-15	Lagothrix	LL24/	M	Y	Feeding Bout	0.44	22.8	45.8	0.567
27-May-15	Lagothrix			Y	Feeding Bout	0.28	21	0.4	0.567
28-May-15	Ateles	AB21/	F	Y	Movement Between Trees	-0.06	23.5	0.5	0.567
28-May-15	Lagothrix			Y	Feeding Bout	0.6	23.5	0.5	0.567
29-May-15	Lagothrix	LL15/	F	Y	Feeding Bout	0.3	22.5	1.7	0.567
30-May-15	Plecturocebus	L		Y	Feeding Bout	1.99	22.5	11.6	0.567
30-May-15	Pithecia	M		Y	Feeding Bout	0.35	22.5	11.6	0.567
30-May-15	Pithecia	M		Y	Movement Between Trees	1.73	22.5	11.6	0.567
31-May-15	Plecturocebus	L		ME	Feeding Bout	1.15	22	21.4	0.567
9-Jun-15	Lagothrix	LL8/	M	Y	Feeding Bout	3.45	22.6	4.5	0.54
13-Jun-15	Lagothrix	LL3/	M	Y	Feeding Bout	0.8	22.5	10.6	0.54
17-Jun-15	Lagothrix			Y	Feeding Bout	1.97	23.5	5.6	0.54
18-Jun-15	Lagothrix	LL24/	M	Y	Feeding Bout	2.38	22	38.8	0.54
22-Jun-15	Plecturocebus	K		Y	Feeding Bout	0.72	21.5	11.2	0.54
22-Jun-15	Lagothrix			Y	Feeding Bout	1.06	21.5	11.2	0.54
27-Jun-15	Pithecia	PI		Y	Feeding Bout	3.65	21.5	3.4	0.54
28-Jun-15	Lagothrix			Y	Feeding Bout	1.94	21	1.4	0.54
29-Jun-15	Ateles	AB17/	F	Y	Movement Between Trees	-0.25	21	0.8	0.54
30-Jun-15	Lagothrix	LL29/	F	Y	Feeding Bout	2.65	22.5	0.1	0.54
30-Jun-15	Pithecia	S		Y	Feeding Bout	1.25	22.5	0.1	0.54
30-Jun-15	Pithecia	S		Y	Movement Between Trees	2.13	22.5	0.1	0.54
1-Jul-15	Lagothrix	LL29/	F	Y	Feeding Bout	1.57	22	0	0.665
2-Jul-15	Lagothrix	LL29/	F	Y	Feeding Bout	0.28	23	11.4	0.665
5-Jul-15	Ateles	AB10/	F	Y	Movement Between Trees	-0.2	23	24.2	0.665
5-Jul-15	Lagothrix	LL11/	F	Y	Feeding Bout	1.05	23	24.2	0.665
6-Jul-15	Lagothrix			EY	Feeding Bout	0.75	21.5	6.4	0.665
6-Jul-15	Lagothrix			YMA	Movement Between Trees	1	21.5	6.4	0.665
8-Jul-15	Ateles	AB13/	F	Y	Movement Between Trees	0.13	21.5	4.6	0.665
8-Jul-15	Lagothrix	LL2/	F	EY	Feeding Bout	2.5	21.5	4.6	0.665
9-Jul-15	Lagothrix			Y	Feeding Bout	0.47	22.5	1.8	0.665
9-Jul-15	Lagothrix			YMA	Movement Between Trees	-0.02	22.5	1.8	0.665
11-Jul-15	Lagothrix			Y	Feeding Bout	0.18	21.5	9.2	0.665
11-Jul-15	Lagothrix			YMA	Movement Between Trees	-0.07	21.5	9.2	0.665
12-Jul-15	Plecturocebus	L		EY	Feeding Bout	2.87	22	18	0.665
12-Jul-15	Plecturocebus	L		YMA	Movement Between Trees	2.48	22	18	0.665
12-Jul-15	Lagothrix			Y	Feeding Bout	4.98	22	18	0.665
12-Jul-15	Lagothrix			YMA	Movement Between Trees	-0.08	22	18	0.665
13-Jul-15	Ateles	AB10/	F	Y	Movement Between Trees	-0.3	22.5	0.1	0.665
13-Jul-15	Lagothrix	LL20/	F	YMA	Feeding Bout	0.71	22.5	0.1	0.665
13-Jul-15	Lagothrix	LL20/	F	YMA	Movement Between Trees	0.1	22.5	0.1	0.665
13-Jul-15	Pithecia	S		Y	Feeding Bout	1.62	22.5	0.1	0.665
14-Jul-15	Lagothrix	LL2/	F	Y	Feeding Bout	6.17	22.5	1.8	0.665
14-Jul-15	Pithecia	M		Y	Feeding Bout	3.15	22.5	1.8	0.665
16-Jul-15	Ateles	AB5/	F	EY	Movement Between Trees	-0.38	22.5	5.4	0.665
17-Jul-15	Lagothrix	LL1/	F	Y	Feeding Bout	2.12	21	0.4	0.665
17-Jul-15	Lagothrix			YMA	Movement Between Trees	0.62	21	0.4	0.665
18-Jul-15	Lagothrix	LL3/	M	Y	Feeding Bout	1.05	23	5.2	0.665
18-Jul-15	Lagothrix			YMA	Movement Between Trees	0	23	5.2	0.665
19-Jul-15	Lagothrix	LL29/	F	Y	Feeding Bout	1.9	22.5	5	0.665
19-Jul-15	Lagothrix			YMA	Movement Between Trees	0.77	22.5	5	0.665
21-Jul-15	Plecturocebus	L		YMA	Movement Between Trees	1.12	23	3.2	0.665
23-Jul-15	Plecturocebus	L		Y	Feeding Bout	3.51	21.5	6.2	0.665
23-Jul-15	Plecturocebus	L		YMA	Movement Between Trees	3.02	21.5	6.2	0.665
23-Jul-15	Lagothrix	LL1/	F	YMA	Feeding Bout	1.02	21.5	6.2	0.665
23-Jul-15	Lagothrix			YMA	Movement Between Trees	0.5	21.5	6.2	0.665
24-Jul-15	Lagothrix	LL31/	F	Y	Feeding Bout	1.87	22.5	0.4	0.665
24-Jul-15	Lagothrix			YMA	Movement Between Trees	-0.21	22.5	0.4	0.665
25-Jul-15	Pithecia	M		EY	Feeding Bout	1.42	22	0.5	0.665
25-Jul-15	Pithecia	M		YMA	Movement Between Trees	1.35	22	0.5	0.665
26-Jul-15	Lagothrix	LL29/	F	Y	Feeding Bout	1.93	22.5	0.2	0.665
28-Jul-15	Lagothrix			YMA	Feeding Bout	1.34	22.5	4.4	0.665
28-Jul-15	Lagothrix			YMA	Movement Between Trees	0.33	22.5	4.4	0.665
28-Jul-15	Pithecia	M		Y	Feeding Bout	4.59	22.5	4.4	0.665
28-Jul-15	Pithecia	M		Y	Movement Between Trees	4.77	22.5	4.4	0.665
29-Jul-15	Lagothrix			Y	Feeding Bout	2.78	22.5	11.2	0.665
29-Jul-15	Lagothrix			YMA	Movement Between Trees	2.82	22.5	11.2	0.665
29-Jul-15	Pithecia	M		Y	Feeding Bout	2.69	22.5	11.2	0.665
29-Jul-15	Pithecia	M		YMA	Movement Between Trees	2.62	22.5	11.2	0.665
30-Jul-15	Lagothrix			YMA	Movement Between Trees	3.12	22	21	0.665
30-Jul-15	Pithecia	M		YMA	Movement Between Trees	2.65	22	21	0.665
1-Aug-15	Pithecia	M		YMA	Movement Between Trees	1.91	22.5	0.2	0.614
2-Aug-15	Pithecia	M		YMA	Movement Between Trees	2.2	22.5	3	0.614
3-Aug-15	Lagothrix			Y	Feeding Bout	1.77	21.5	0.2	0.614
4-Aug-15	Lagothrix			Y	Feeding Bout	0.87	23	20.6	0.614
7-Aug-15	Pithecia	M		YMA	Movement Between Trees	0.52	23	0.1	0.614
8-Aug-15	Plecturocebus	L		YMA	Movement Between Trees	-0.03	23	0.2	0.614
8-Aug-15	Lagothrix	LL27/	F	YMA	Feeding Bout	0.95	23	0.2	0.614
8-Aug-15	Lagothrix	LL27/	F	YMA	Movement Between Trees	0.9	23	0.2	0.614
9-Aug-15	Plecturocebus	L		YMA	Movement Between Trees	1.28	23.5	3.2	0.614
9-Aug-15	Lagothrix	LL6/	F	Y	Feeding Bout	0.63	23.5	3.2	0.614
9-Aug-15	Lagothrix			YMA	Movement Between Trees	0.43	23.5	3.2	0.614
10-Aug-15	Plecturocebus	L		YMA	Feeding Bout	1.6	22.5	0.2	0.614
10-Aug-15	Plecturocebus	L		YMA	Movement Between Trees	1.32	22.5	0.2	0.614
10-Aug-15	Lagothrix	LL1/	F	Y	Feeding Bout	0.8	22.5	0.2	0.614
10-Aug-15	Lagothrix			YMA	Movement Between Trees	-0.17	22.5	0.2	0.614
10-Aug-15	Pithecia	M		YMA	Movement Between Trees	0.88	22.5	0.2	0.614
10-Aug-15	Pithecia	S		Y	Feeding Bout	2.3	22.5	0.2	0.614
11-Aug-15	Plecturocebus	L		YMA	Feeding Bout	4.85	22.5	32.4	0.614
11-Aug-15	Plecturocebus	L		YMA	Movement Between Trees	4.21	22.5	32.4	0.614
13-Aug-15	Plecturocebus	L		YMA	Movement Between Trees	1.67	22.5	5.2	0.614
13-Aug-15	Lagothrix	LL31/	F	Y	Feeding Bout	0.6	22.5	5.2	0.614
14-Aug-15	Lagothrix	LL33/	F	Y	Feeding Bout	3.23	22	17.6	0.614
15-Aug-15	Plecturocebus	L		YMA	Movement Between Trees	1.37	22	0.4	0.614
15-Aug-15	Pithecia	PI		YMA	Feeding Bout	3.67	22	0.4	0.614
15-Aug-15	Pithecia	PI		YMA	Movement Between Trees	3.46	22	0.4	0.614
16-Aug-15	Plecturocebus	K		Y	Feeding Bout	0.95	22	0	0.614
16-Aug-15	Plecturocebus	K		Y	Movement Between Trees	0.87	22	0	0.614
16-Aug-15	Pithecia	PI		YMA	Feeding Bout	2.82	22	0	0.614
16-Aug-15	Pithecia	PI		YMA	Movement Between Trees	2.67	22	0	0.614
18-Aug-15	Plecturocebus	L		YMA	Movement Between Trees	2.4	22	0	0.614
18-Aug-15	Lagothrix	LL16/	M	YMA	Feeding Bout	0.37	22	0	0.614
18-Aug-15	Lagothrix			YMA	Movement Between Trees	0.08	22	0	0.614
19-Aug-15	Plecturocebus	L		YMA	Movement Between Trees	2.33	23	0.6	0.614
19-Aug-15	Lagothrix			Y	Feeding Bout	1.17	23	0.6	0.614
19-Aug-15	Pithecia	S		Y	Feeding Bout	2.77	23	0.6	0.614
19-Aug-15	Pithecia	S		YFN	Movement Between Trees	2.17	23	0.6	0.614
20-Aug-15	Lagothrix			YMA	Movement Between Trees	1.38	23	0	0.614
20-Aug-15	Pithecia	S		YMA	Feeding Bout	1.02	23	0	0.614
20-Aug-15	Pithecia	S		YMA	Movement Between Trees	0.96	23	0	0.614
21-Aug-15	Lagothrix			YMA	Movement Between Trees	-0.08	23.5	2.8	0.614
21-Aug-15	Pithecia	S		Y	Feeding Bout	2.34	23.5	2.8	0.614
22-Aug-15	Plecturocebus	L		YMA	Movement Between Trees	2.83	22.5	0	0.614
25-Aug-15	Plecturocebus	L		Y	Feeding Bout	1.85	23	19.4	0.614
26-Aug-15	Plecturocebus	K		YMA	Feeding Bout	0.43	23	0.4	0.614
26-Aug-15	Plecturocebus	K		YMA	Movement Between Trees	0.09	23	0.4	0.614
26-Aug-15	Plecturocebus	K		Y	Movement Between Trees	1.66	23	0.4	0.614
30-Aug-15	Pithecia	M		Y	Feeding Bout	3.13	22	1.8	0.614
31-Aug-15	Pithecia	M		Y	Feeding Bout	2.35	22	0	0.614
4-Sep-15	Pithecia	S		YMA	Movement Between Trees	2.28	22.5	0.2	0.613
9-Sep-15	Plecturocebus	L		Y	Feeding Bout	2.25	23	0.6	0.613
9-Sep-15	Plecturocebus	L		Y	Movement Between Trees	2.12	23	0.6	0.613
10-Sep-15	Plecturocebus	L		Y	Feeding Bout	0.35	23	12	0.613
10-Sep-15	Plecturocebus	L		YMA	Movement Between Trees	0.25	23	12	0.613
14-Sep-15	Pithecia	M		Y	Feeding Bout	1.68	22	0	0.613
14-Sep-15	Pithecia	M		Y	Movement Between Trees	1.62	22	0	0.613
15-Sep-15	Pithecia	M		Y	Feeding Bout	3.18	22.5	0	0.613
15-Sep-15	Pithecia	M		Y	Movement Between Trees	3.32	22.5	0	0.613
19-Sep-15	Lagothrix	LL30/	F	Y	Feeding Bout	0.66	22.5	27	0.613
24-Sep-15	Lagothrix			Y	Feeding Bout	1.43	23	30.9	0.613
30-Sep-15	Lagothrix			Y	Feeding Bout	2.82	23	0	0.613
11-Oct-15	Lagothrix			ME	Movement Between Trees	0.32	NA	0	NA
7-Nov-15	Plecturocebus	L		Y	Feeding Bout	4.49	NA	12.3	0.909
7-Nov-15	Plecturocebus	L		Y	Movement Between Trees	3.07	NA	12.3	0.909
8-Nov-15	Plecturocebus	L		ME	Feeding Bout	0.62	NA	0	0.909
11-Nov-15	Lagothrix	LL9/	M	Y	Feeding Bout	4.45	NA	2.6	0.909
13-Nov-15	Plecturocebus	B		YFN	Movement Between Trees	0.85	24.5	1.6	0.909
13-Nov-15	Pithecia	PI		Y	Feeding Bout	2.9	24.5	1.6	0.909
13-Nov-15	Pithecia	PI		Y	Movement Between Trees	1.38	24.5	1.6	0.909
18-Nov-15	Pithecia	M		Y	Movement Between Trees	1.22	22.5	0.8	0.909
18-Nov-15	Pithecia	S		Y	Feeding Bout	0.92	22.5	0.8	0.909
23-Nov-15	Plecturocebus	K		ME	Feeding Bout	2.99	23	33	0.909
28-Nov-15	Pithecia	M		Y	Feeding Bout	0.67	24	0	0.909
28-Nov-15	Pithecia	M		Y	Movement Between Trees	2.63	24	0	0.909
3-Dec-15	Pithecia	PI		Y	Feeding Bout	2.25	21	0	0.916
9-Dec-15	Pithecia	PI		Y	Feeding Bout	3.27	23	2.6	0.916
9-Dec-15	Pithecia	PI		YFN	Movement Between Trees	2.97	23	2.6	0.916
13-Dec-15	Plecturocebus	K		Y	Feeding Bout	0.64	24	0	0.916
19-Dec-15	Pithecia	M		Y	Feeding Bout	2.08	22.5	19.5	0.916
24-Dec-15	Plecturocebus	L		Y	Feeding Bout	1.21	24	2.8	0.916
24-Dec-15	Plecturocebus	L		YFN	Movement Between Trees	1.02	24	2.8	0.916
11-Feb-16	Pithecia	M		Y	Feeding Bout	0.5	23	0	1.089
12-Feb-16	Plecturocebus	B		YFN	Movement Between Trees	0.35	23.5	6	1.089
23-Feb-16	Plecturocebus	L		Y	Feeding Bout	0.15	24	0.2	1.089
23-Feb-16	Plecturocebus	L		Y	Movement Between Trees	0.57	24	0.2	1.089
29-Feb-16	Pithecia	PI		Y	Feeding Bout	1.86	24	0	1.089
29-Feb-16	Pithecia	PI		Y	Movement Between Trees	0.48	24	0	1.089
4-Mar-16	Plecturocebus	L		Y	Feeding Bout	0.39	23.5	4	0.943
6-Mar-16	Plecturocebus	L		Y	Movement Between Trees	1.13	23.5	0	0.943
12-Mar-16	Pithecia	M		Y	Feeding Bout	1.32	24.5	8.8	0.943
12-Mar-16	Pithecia	M		YFN	Movement Between Trees	0.32	24.5	8.8	0.943
20-Mar-16	Pithecia	M		Y	Feeding Bout	2.72	23.5	23.8	0.943
20-Mar-16	Pithecia	M		Y	Movement Between Trees	1.78	23.5	23.8	0.943
24-Mar-16	Plecturocebus	K		Y	Feeding Bout	0.16	24	54	0.943
24-Mar-16	Plecturocebus	K		Y	Movement Between Trees	1.44	24	54	0.943
13-Apr-16	Plecturocebus	L		Y	Feeding Bout	1.48	23.5	0.4	0.601
13-Apr-16	Plecturocebus	L		Y	Movement Between Trees	1.44	23.5	0.4	0.601
14-Apr-16	Plecturocebus	L		Y	Feeding Bout	0.89	24	0	0.601
14-Apr-16	Plecturocebus	L		Y	Movement Between Trees	2.5	24	0	0.601
18-Apr-16	Pithecia	S		EY	Feeding Bout	4.53	22.5	40	0.601
18-Apr-16	Pithecia	S		EY	Movement Between Trees	0.45	22.5	40	0.601
1-May-16	Pithecia	M		Y	Feeding Bout	1.43	21.5	2.8	0.388
1-May-16	Pithecia	M		Y	Movement Between Trees	0.35	21.5	2.8	0.388
2-May-16	Pithecia	M		Y	Feeding Bout	0.05	23	31.5	0.388
4-May-16	Plecturocebus	L		Y	Movement Between Trees	1.09	23	16.2	0.388
11-May-16	Pithecia	PI		Y	Feeding Bout	2.17	23.5	0.2	0.388
12-May-16	Pithecia	PI		Y	Feeding Bout	0.52	24	5.1	0.388
16-May-16	Pithecia	S		Y	Feeding Bout	3.88	24	4.5	0.388
16-May-16	Pithecia	S		YFN	Movement Between Trees	0.6	24	4.5	0.388
21-May-16	Pithecia	M		Y	Feeding Bout	1.99	22.5	1	0.388
21-May-16	Pithecia	M		Y	Movement Between Trees	1.82	22.5	1	0.388
7-Jun-16	Plecturocebus	K		Y	Feeding Bout	3.11	23.5	1.6	0.773
7-Jun-16	Plecturocebus	K		YFN	Movement Between Trees	1.68	23.5	1.6	0.773
8-Jun-16	Plecturocebus	K		Y	Feeding Bout	3.67	23	0.2	0.773
8-Jun-16	Plecturocebus	K		Y	Movement Between Trees	2.05	23	0.2	0.773
12-Jun-16	Pithecia	PI		Y	Feeding Bout	2.03	22.5	12.4	0.773
12-Jun-16	Pithecia	PI		Y	Movement Between Trees	4.24	22.5	12.4	0.773
13-Jun-16	Plecturocebus	L		Y	Feeding Bout	1.64	21	14	0.773
15-Jun-16	Plecturocebus	L		Y	Feeding Bout	0.88	21	3.4	0.773
18-Jun-16	Pithecia	M		Y	Feeding Bout	2.8	22	4.8	0.773
18-Jun-16	Pithecia	M		Y	Movement Between Trees	3.58	22	4.8	0.773
21-Jun-16	Pithecia	M		Y	Feeding Bout	5.14	21.5	22.4	0.773
21-Jun-16	Pithecia	M		Y	Movement Between Trees	5.13	21.5	22.4	0.773
22-Jun-16	Plecturocebus	L		Y	Feeding Bout	1.78	22	9.8	0.773
22-Jun-16	Pithecia	M		Y	Feeding Bout	2.61	22	9.8	0.773
22-Jun-16	Pithecia	M		Y	Movement Between Trees	2.23	22	9.8	0.773
30-Jun-16	Pithecia	S		Y	Feeding Bout	4.44	22	23	0.773
2-Jul-16	Pithecia	M		Y	Feeding Bout	1.97	21.5	NA	0.758
10-Jul-16	Plecturocebus	L		Y	Feeding Bout	1.51	23.5	28	0.758
11-Jul-16	Plecturocebus	L		Y	Feeding Bout	1.77	22.5	0	0.758
12-Jul-16	Plecturocebus	L		Y	Feeding Bout	3.49	22	27.2	0.758
13-Jul-16	Plecturocebus	L		Y	Feeding Bout	1.69	22.5	19.3	0.758
15-Jul-16	Plecturocebus	L		Y	Feeding Bout	1.29	22	0	0.758
17-Jul-16	Lagothrix			Y	Feeding Bout	0.46	22.5	2.3	0.758
18-Jul-16	Plecturocebus	L		Y	Feeding Bout	1.34	21.5	19	0.758
19-Jul-16	Plecturocebus	L		Y	Feeding Bout	1.62	21	1.5	0.758
20-Jul-16	Plecturocebus	L		Y	Feeding Bout	2.02	22	7.8	0.758
21-Jul-16	Plecturocebus	L		Y	Feeding Bout	1.57	21	0.4	0.758
22-Jul-16	Plecturocebus	L		Y	Feeding Bout	1.13	22	0	0.758
23-Jul-16	Lagothrix			Y	Feeding Bout	1.45	22	0	0.758
25-Jul-16	Plecturocebus	L		Y	Feeding Bout	0.65	23	0	0.758
26-Jul-16	Plecturocebus	L		Y	Feeding Bout	0.65	22.5	0.7	0.758
27-Jul-16	Plecturocebus	L		Y	Feeding Bout	1.02	22.5	37.2	0.758
27-Jul-16	Lagothrix			Y	Feeding Bout	1.05	22.5	37.2	0.758
30-Jul-16	Plecturocebus	L		Y	Feeding Bout	1.9	22	1.4	0.758
31-Jul-16	Lagothrix	LL15/	F	Y	Feeding Bout	0.47	21.5	1.6	0.758
6-Aug-16	Ateles	AB18/	F	Y	Movement Between Trees	1.71	23	0	0.374
9-Aug-16	Lagothrix			Y	Feeding Bout	0.28	22.5	10.8	0.374
12-Aug-16	Lagothrix	LL15/	F	Y	Movement Between Trees	3.21	22	0.4	0.374
12-Aug-16	Lagothrix			Y	Feeding Bout	0.36	22	0.4	0.374
13-Aug-16	Ateles	AB9/	F	Y	Movement Between Trees	-0.37	22	3.2	0.374
13-Aug-16	Lagothrix	LL22/	F	Y	Feeding Bout	0.36	22	3.2	0.374
13-Aug-16	Lagothrix	LL22/	F	Y	Movement Between Trees	0.38	22	3.2	0.374
16-Aug-16	Lagothrix			Y	Feeding Bout	0.52	23.5	0.6	0.374
20-Aug-16	Ateles	AB18/	F	Y	Movement Between Trees	-0.16	22	0.4	0.374
20-Aug-16	Lagothrix	LL25/	F	Y	Feeding Bout	2.29	22	0.4	0.374
20-Aug-16	Lagothrix	LL25/	F	Y	Movement Between Trees	1	22	0.4	0.374
24-Aug-16	Ateles	AB23/	F	Y	Movement Between Trees	-0.23	20.5	0	0.374
24-Aug-16	Lagothrix	LL25/	F	Y	Feeding Bout	2.15	20.5	0	0.374
24-Aug-16	Lagothrix			Y	Movement Between Trees	1.93	20.5	0	0.374
28-Aug-16	Ateles	AB24/	F	YFN	Movement Between Trees	-0.22	22.5	0.1	0.374
28-Aug-16	Lagothrix	LL25/	F	Y	Movement Between Trees	2.95	22.5	0.1	0.374
31-Aug-16	Lagothrix	LL22/	F	Y	Movement Between Trees	2.47	22	10	0.374
31-Aug-16	Lagothrix			Y	Feeding Bout	-0.03	22	10	0.374
2-Sep-16	Lagothrix	LL28/	F	Y	Feeding Bout	0.43	22.5	0	0.519
8-Sep-16	Ateles	AB23/	F	Y	Movement Between Trees	-0.15	21	0	0.519
9-Sep-16	Lagothrix	LL25/	F	Y	Movement Between Trees	0.69	23.5	5.6	0.519
21-Sep-16	Lagothrix	LL28/	F	Y	Feeding Bout	0.85	22	0	0.519
21-Sep-16	Lagothrix	LL28/	F	Y	Movement Between Trees	0.93	22	0	0.519
5-Oct-16	Ateles	AB14/	F	Y	Feeding Bout	1.99	22.5	0	0.5
5-Oct-16	Ateles	AB14/	F	Y	Movement Between Trees	0.18	22.5	0	0.5
6-Oct-16	Lagothrix	LL5/	F	Y	Movement Between Trees	0.52	23.5	1.3	0.5
6-Oct-16	Lagothrix			Y	Feeding Bout	0.6	23.5	1.3	0.5
20-Oct-16	Ateles	AB13/	F	Y	Feeding Bout	0.56	23	2	0.5
20-Oct-16	Ateles	AB13/	F	Y	Movement Between Trees	-0.08	23	2	0.5
13-Nov-16	Lagothrix	LL17/	F	Y	Movement Between Trees	4	23	0	0.442
21-Nov-16	Ateles	AB1/	F	Y	Feeding Bout	0.55	23.5	0	0.442
21-Nov-16	Ateles	AB1/	F	Y	Movement Between Trees	-0.02	23.5	0	0.442
27-Nov-16	Lagothrix			Y	Feeding Bout	1.61	23.5	15.6	0.442
30-Nov-16	Ateles	AB18/	F	Y	Feeding Bout	-0.09	23	13.9	0.442
